# Supplementary material for: Bacteriophage-Host Association in the Phytoplasma Insect Vector Euscelidius variegatus
Source: Pathogens. 2021 May 17;10(5):612. doi: 10.3390/pathogens10050612 (PMC8156552; doi:10.3390/pathogens10050612)
Supplement: Supplementary file 1 [file pathogens-10-00612-s001.zip]

Archive with 1 entries (1 files):
- pathogens-1220601-supplementary.pdf
